# Supplementary material for: Natural variation of TBR confers plant zinc toxicity tolerance through root cell wall pectin methylesterification
Source: Nat Commun. 2024 Jul 11;15:5823. doi: 10.1038/s41467-024-50106-5 (PMC11239920; doi:10.1038/s41467-024-50106-5)
Supplement: Supplementary file 4 — Supplementary Data 1 [file 41467_2024_50106_MOESM4_ESM.xlsx]

## Sheet: Sheet1
Supplementary Data 1. 317 accessions used in this study.
ACC_ID	Name	Country
932	CHA-41	USA
991	Ale-Stenar-41-1	SWE
992	Ale-Stenar-44-4	SWE
997	Ale-Stenar-56-14	SWE
1002	Ale-Stenar-64-24	SWE
1006	Ale-Stenar-77-31	SWE
1061	Brösarp-11-135	SWE
1062	Brösarp-15-138	SWE
1063	Brösarp-21-140	SWE
1066	Brösarp-34-145	SWE
1070	Brösarp-45-153	SWE
1158	Aledal-6-49	SWE
1166	Aledal-14-73	SWE
1254	Tos-82-387	SWE
1257	Tos-95-393	SWE
1313	Ängsö-59-422	SWE
1317	Ängsö-74-430	SWE
1552	Sku-30	SWE
1829	Mdn-1	USA
1872	MNF-Pot-75	USA
1890	MNF-Riv-21	USA
1925	MNF-Che-2	USA
2016	MNF-Pin-39	USA
2276	SLSP-31	USA
4958	UKSW06-360	UK
5104	UKSE06-252	UK
5748	Kil-0	UK
5784	Ty-1	UK
5830	App1-12	SWE
5831	App1-14	SWE
5832	App1-16	SWE
5836	Boo2-3	SWE
5860	Dra-3	SWE
5865	Dra1-4	SWE
5867	Dra2-1	SWE
6009	Eden-1	SWE
6010	Eden-5	SWE
6011	Eden-6	SWE
6012	Eden-7	SWE
6013	Eden-9	SWE
6016	Eds-1	SWE
6017	Eds-9	SWE
6019	Fjä1-2	SWE
6020	Fjä1-5	SWE
6021	Fjä2-4	SWE
6022	Fjä2-6	SWE
6023	Fly2-1	SWE
6024	Fly2-2	SWE
6025	Gro-3	SWE
6030	Grön-5	SWE
6034	Hov1-7	SWE
6035	Hov1-10	SWE
6036	Hov3-2	SWE
6038	Hov3-5	SWE
6039	Hovdala-2	SWE
6040	Kni-1	SWE
6041	Lis-3	SWE
6042	Lom1-1	SWE
6043	Löv-1	SWE
6046	Löv-5	SWE
6064	Nyl-2	SWE
6069	Nyl-7	SWE
6070	Omn-1	SWE
6071	Omn-5	SWE
6073	ÖMö1-7	SWE
6074	Ör-1	SWE
6076	Rev-2	SWE
6077	Rev-3	SWE
6085	Sparta-1	SWE
6086	Sr:3	SWE
6087	Stu-2	SWE
6088	Stu1-1	SWE
6091	T1010	SWE
6092	T1020	SWE
6094	T1040	SWE
6095	T1050	SWE
6096	T1060	SWE
6097	T1070	SWE
6098	T1080	SWE
6099	T1090	SWE
6100	T1110	SWE
6101	T1120	SWE
6102	T1130	SWE
6104	T1160	SWE
6105	T450	SWE
6106	T460	SWE
6107	T470	SWE
6108	T480	SWE
6109	T510	SWE
6111	T530	SWE
6112	T540	SWE
6113	T550	SWE
6114	T570	SWE
6115	T580	SWE
6118	T610	SWE
6119	T620	SWE
6122	T670	SWE
6123	T680	SWE
6124	T690	SWE
6125	T710	SWE
6126	T720	SWE
6128	T740	SWE
6131	T780	SWE
6132	T790	SWE
6133	T800	SWE
6134	T810	SWE
6136	T840	SWE
6137	T850	SWE
6138	T860	SWE
6140	T880	SWE
6141	T890	SWE
6142	T900	SWE
6145	T930	SWE
6148	T960	SWE
6149	T970	SWE
6150	T980	SWE
6151	T990	SWE
6153	TAA 03	SWE
6154	TAA 04	SWE
6163	TAA 14	SWE
6166	TAA 17	SWE
6169	TÅD 01	SWE
6172	TÅD 04	SWE
6173	TÅD 05	SWE
6174	TÅD 06	SWE
6177	TÄL 03	SWE
6184	TBÖ 01	SWE
6188	TDr-1	SWE
6189	TDr-2	SWE
6191	TDr-4	SWE
6192	TDr-5	SWE
6193	TDr-7	SWE
6194	TDr-8	SWE
6195	TDr-9	SWE
6201	TDr-16	SWE
6202	TDr-17	SWE
6203	TDr-18	SWE
6209	TEDEN 02	SWE
6210	TEDEN 03	SWE
6216	TFÄ 06	SWE
6217	TFÄ 07	SWE
6218	TFÄ 08	SWE
6220	TGR 01	SWE
6221	TGR 02	SWE
6231	TNY 04	SWE
6235	TOM 01	SWE
6237	TOM 03	SWE
6238	TOM 04	SWE
6240	TOM 06	SWE
6241	TOM 07	SWE
6242	Tomegap-2	SWE
6243	Tottarp-2	SWE
6244	TRÄ 01	SWE
6252	TV-4	SWE
6255	TV-7	SWE
6258	TV-10	SWE
6268	TV-22	SWE
6276	TV-30	SWE
6284	TV-38	SWE
6413	Ull3-4	SWE
6744	CSHL-5	USA
6897	Ag-0	FRA
6900	Bil-5	SWE
6901	Bil-7	SWE
6913	Eden-2	SWE
6917	Fäb-2	SWE
6918	Fäb-4	SWE
6932	Ler-1	GER
6933	LL-0	ESP
6961	Se-0	ESP
6970	Ts-1	ESP
6973	Ull2-3	SWE
6974	Ull2-5	SWE
6981	Ws-2	RUS
6997	Appt-1	NED
7033	Buckhorn Pass	USA
7062	Ca-0	GER
7096	Di-G	FRA
7111	Edi-0	UK
7117	El-0	GER
7143	Gel-1	NED
7160	Gre-0	USA
7213	Ler-0	GER
7248	Mv-0	USA
7268	Np-0	GER
7282	Or-0	GER
7287	Ove-0	GER
7305	Pt-0	GER
7314	Ragl-1	UK
7327	Sf-1	ESP
7328	Sf-2	ESP
7342	Su-0	UK
7354	Ting-1	SWE
7383	Van-0	CAN
7384	Ven-1	NED
7411	Wl-0	GER
7515	RRS-10	USA
7516	Vår2-1	SWE
7517	Vår2-6	SWE
8132	RMX3.22	USA
8222	Lis-2	SWE
8227	THÖ 03	SWE
8230	Algutsrum	SWE
8231	Brö1-6	SWE
8233	Dem-4	USA
8234	Gul1-2	SWE
8237	Kävlinge-1	SWE
8240	Kulturen-1	SWE
8241	Liarum	SWE
8242	Lillö-1	SWE
8244	PHW-34	FRA
8246	NC-6	USA
8247	San-2	SWE
8249	Vimmerby	SWE
8256	Bå1-2	SWE
8259	Bå5-1	SWE
8264	Bla-1	ESP
8283	Dra3-1	SWE
8284	DraII-1	CZE
8306	Hov4-1	SWE
8307	Hovdala-6	SWE
8311	In-0	AUT
8326	Lis-1	SWE
8334	Lu-1	SWE
8335	Lund	SWE
8351	Ost-0	SWE
8369	Rev-1	SWE
8376	Sanna-2	SWE
8386	Sr:5	SWE
8422	Fjä1-1	SWE
8426	Ull1-1	SWE
8427	Ull2-13	SWE
9057	Vinslöv	SWE
9058	Västervik	SWE
9321	Ådal 1	SWE
9323	Ådal 3	SWE
9332	Bar 1	SWE
9336	Bön 1	SWE
9339	Böt 1	SWE
9343	Dju-1	SWE
9352	Död 2	SWE
9353	Död 3	SWE
9363	EdJ 2	SWE
9369	EkS 2	SWE
9370	EkS 3	SWE
9371	FäL 1	SWE
9380	FlyA 3	SWE
9381	Fri 1	SWE
9382	Fri 2	SWE
9383	Fri 3	SWE
9386	Grön 12	SWE
9388	Grön 14	SWE
9390	Hadd-1	SWE
9391	Hadd-2	SWE
9392	Hadd-3	SWE
9394	Hag-2	SWE
9395	Hal-1	SWE
9399	Hamm-1	SWE
9402	Hel-3	SWE
9404	HolA-1 1	SWE
9405	HolA-1 2	SWE
9408	Kal 1	SWE
9409	Kia 1	SWE
9412	Kor 3	SWE
9413	Kor 4	SWE
9416	Kru-3	SWE
9421	Lan 1	SWE
9427	Näs 2	SWE
9433	Nyl 13	SWE
9436	Puk-1	SWE
9442	Sim-1	SWE
9450	Spro 1	SWE
9451	Spro 2	SWE
9452	Spro 3	SWE
9453	Stenk-2	SWE
9454	Stenk-3	SWE
9455	Stenk-4	SWE
9470	Tur-4	SWE
9471	Ull-A-1	SWE
9476	VårA 1	SWE
9508	IP-Mos-1	POR
9511	IP-Vav-0	POR
9512	IP-Vid-1	POR
9517	IP-All-0	ESP
9519	IP-Ang-0	ESP
9522	IP-Bea-0	ESP
9530	IP-Car-1	ESP
9531	IP-Cdc-3	ESP
9532	IP-Cdo-0	ESP
9533	IP-Cem-0	ESP
9540	IP-Elb-0	ESP
9541	IP-Fue-2	ESP
9543	IP-Gra-0	ESP
9545	IP-Her-12	ESP
9546	IP-Hom-4	ESP
9551	IP-Jim-1	ESP
9552	IP-Lab-7	ESP
9554	IP-Lso-0	ESP
9556	IP-Men-2	ESP
9561	IP-Mun-0	ESP
9567	IP-Pal-0	ESP
9569	IP-Pds-1	ESP
9577	IP-Ria-0	ESP
9578	IP-Sac-0	ESP
9579	IP-San-10	ESP
9584	IP-Stp-0	ESP
9588	IP-Tol-7	ESP
9591	IP-Vad-0	ESP
9594	IP-Vdm-0	ESP
9598	IP-Vim-0	ESP
9602	IP-Vpa-1	ESP
9803	Muh-2	GER
9806	Ru-2	GER
9807	Schl-7	GER
9946	Mer-6	ESP
9949	Qui-0	ESP
9997	Rue3.1-31	GER
