# Supplementary material for: Natural variation of TBR confers plant zinc toxicity tolerance through root cell wall pectin methylesterification
Source: Nat Commun. 2024 Jul 11;15:5823. doi: 10.1038/s41467-024-50106-5 (PMC11239920; doi:10.1038/s41467-024-50106-5)
Supplement: Supplementary file 5 — Supplementary Data 2 [file 41467_2024_50106_MOESM5_ESM.xlsx]

## Sheet: Sheet1
Supplementary Data 2. Relative root length (%) in high Zn conditions of 317 natural accessions over 8 days after germination. NA, not available.
ACC_ID	Day 1	Day 2	Day 3	Day 4	Day 5	Day 6	Day 7	Day 8
932	102.886	85.654	67.042	62.183	59.897	52.408	43.325	37.438
991	85.38	72.698	60.673	55.053	39.339	36.835	37.193	35.808
992	NA	57.378	49.366	47.614	57.465	43.35	40.719	46.908
997	123.663	128.058	73.885	74.179	64.253	57.943	50.16	53.563
1002	71.364	67.603	63.307	49.429	44.466	38.66	35.085	34.852
1006	100.168	91.093	71.959	65.621	44.879	42.455	37.472	34.586
1061	76.735	69.01	60.648	51.957	47.063	45.315	45.177	43.155
1062	76.988	88.581	71.507	59.256	48.882	41.898	36.79	34.313
1063	74.633	71.545	63.484	55.371	48.703	41.335	36.983	33.784
1066	130.482	88.567	84.011	63.419	56.923	53.496	46.652	43.286
1070	88.335	91.973	70.436	62.928	55.111	47.741	42.849	39.115
1158	79.913	101.866	96.756	78.409	67.378	55.59	50.891	44.044
1166	88.974	115.012	100.36	79.715	59.202	49.527	43.547	37.493
1254	87.272	88.92	79.332	66.513	60.486	52.847	48.976	47.172
1257	90.742	76.01	69.219	58.827	52.671	46.688	45.25	44.961
1313	74.562	86.102	83.214	63.824	55.066	43.3	36.864	34.935
1317	90.643	89.711	74.248	62.522	56.894	49.973	42.364	38.548
1552	84.886	81.621	66.216	58.188	52.803	47.531	43.157	39.763
1829	48.087	69.207	62.668	55.273	52.744	41.846	38.758	40.057
1872	71.745	71.885	64.457	58.69	52.311	47.59	36.028	35.927
1890	77.134	79.411	64.993	58.811	49.212	46.095	35.433	30.747
1925	50.421	71.852	55.02	46.262	39.111	41.44	38.892	35.863
2016	83.985	68.214	62.361	65.025	52.42	45.961	39.91	36.235
2276	54.89	69.669	55.951	46.608	39.369	37.181	31.29	34.783
4958	89.344	79.165	66.817	58.819	48.065	41.099	34.376	29.485
5104	86.112	73.485	59.892	58.128	49.941	45.687	36.028	39.078
5748	72.821	78.73	63.784	52.67	40.968	36.993	31.929	28.918
5784	64.434	89.059	69.744	57.554	47.795	40.476	34.791	31.701
5830	110.202	83.811	66.517	57.373	51.119	54.592	49.107	46.207
5831	105.695	68.091	67.673	59.66	48.406	39.808	35.51	37.984
5832	153.484	98.886	85.378	64.359	55.466	49.303	43.408	39.124
5836	66.835	53.062	58.487	56.802	48.063	43.888	40.805	37.691
5860	105.302	78.494	53.13	45.643	40.498	35.109	31.382	27.888
5865	110.986	103.214	69.419	62.588	54.16	47.827	45.166	41.742
5867	77.002	96.185	81.975	67.074	57.829	57.327	53.505	49.624
6009	84.242	88.854	78.646	64.268	48.133	42.141	37.516	32.336
6010	76.151	76.671	71.91	61.814	48.541	40.961	35.299	32.313
6011	71.693	72.421	62.366	59.319	52.862	45.487	40.304	38.711
6012	82.017	77.073	67.179	53.527	44.384	37.525	32.811	28.164
6013	66.872	56.838	54.998	47.813	40.72	35.876	32.503	32.599
6016	84.127	77.861	65.075	50.707	39.31	33.262	28.688	26.549
6017	76.507	70.882	63.454	49.267	39.071	34.41	30.402	28.933
6019	96.243	95.975	80.682	71.129	60.49	52.096	44.888	40.386
6020	71.787	70.311	64.817	59.421	46.116	41.537	38.48	37.282
6021	99.531	88.75	63.445	57.801	54.389	47.508	39.92	35.032
6022	97.548	94.42	77.038	67.775	59.705	51.831	45.633	41.082
6023	93.957	89.782	79.25	69.526	59.133	44.857	37.768	36.083
6024	63.009	71.985	68.809	66.769	56.958	48.685	43.044	40.897
6025	81.296	69.192	59.098	51.606	38.548	32.589	28.188	25.481
6030	79.037	68.53	70.198	58.687	45.518	41.408	39.421	41.654
6034	77.399	117.169	93.454	66.028	56.31	48.657	42.967	37.225
6035	105.63	96.255	78.752	72.79	59.931	53.962	48.923	43.662
6036	82.423	72.086	60.382	55.188	52.41	45.323	39.838	36.402
6038	61.983	66.912	57.768	50.078	42.628	37.832	35.828	35.829
6039	67.964	66.339	55.924	46.937	43.161	36.343	31.929	31.039
6040	60.306	57.38	68.412	59.379	54.317	45.872	40.947	41.124
6041	65.881	60.422	52.404	50.207	40.409	35.306	30.059	28.05
6042	92.213	85.486	67.738	56.397	56.275	46.906	41.922	34.363
6043	79.676	73.725	64.305	51.688	44.127	38.181	34.698	30.025
6046	84.404	85.982	67.522	58.902	47.26	42.8	40.074	36.854
6064	71.729	71.695	62.381	49.244	43.971	39.146	36.174	36.273
6069	88.159	75.728	65.489	52.731	53.713	48.871	43.824	43.539
6070	72.738	79.641	67.701	59.662	48.492	42.644	41.726	39.664
6071	84.757	108.797	75.928	48.383	48.492	36.72	31.339	28.078
6073	NA	110.45	107.437	64.468	66.258	60.533	54.772	51.57
6074	80.806	71.052	70.698	64.039	51.782	47.548	43.893	41.151
6076	72.039	84.136	78.736	62.295	51.855	46.243	41.026	39.144
6077	76.542	73.919	62.016	59.749	54.913	46.388	44.978	42.04
6085	NA	66.608	69.757	64.828	54.634	49.528	42.198	38.456
6086	101.569	68.925	77.002	60.973	50.801	43.058	37.506	33.637
6087	NA	100.817	94.957	75.304	56.908	50.931	44.983	41.228
6088	113.084	67.317	77.458	64.32	58.002	49.559	42.707	40.548
6091	72.648	73.427	77.322	67.752	57.463	48.255	42.804	41.282
6092	NA	62.157	78.337	75.726	63.102	52.774	45.641	45.485
6094	79.52	65.998	67.512	54.849	47.886	41.582	38.165	34.929
6095	57.295	62.762	65.005	59.405	57.37	51.399	44.603	40.402
6096	NA	NA	NA	42.392	35.464	43.181	41.754	41.222
6097	94.631	74.784	65.908	60.137	52.646	44.743	37.4	32.597
6098	91.008	106.793	92.344	64.749	57.967	53.285	47.677	44.235
6099	NA	78.972	87.347	67.919	56.399	45.651	36.616	31.545
6100	94.663	76.53	82.942	65.183	59.491	52.444	45.228	39.117
6101	67.467	79.254	77.934	79.578	70.867	62.399	51.083	45.276
6102	71.525	79.173	106.074	75.206	53.625	39.993	34.65	30.426
6104	90.828	78.78	64.401	66.846	60.996	47.795	46.026	43.321
6105	73.102	57.325	56.582	68.097	59.718	60.728	50.998	48.987
6106	72.773	75.336	72.665	68.861	58.698	52.751	48.389	45.302
6107	53.75	NA	54.253	47.934	42.938	37.561	31.737	28.608
6108	75.942	86.829	74.492	63.867	58.235	49.149	45.872	43.447
6109	NA	78.112	81.431	78.948	63.591	64.467	59.653	56.798
6111	74.837	79.699	75.504	68.345	63.266	53.16	46.223	42.38
6112	73.497	97.735	94.256	78.898	70.793	62.311	57.099	50.99
6113	NA	NA	112.36	81.801	70.129	56.26	47.748	42.838
6114	NA	78.831	74.793	71.025	60.266	51.864	43.527	40.257
6115	82.549	77.431	71.067	67.425	57.209	51.059	47.427	42.234
6118	130.404	109.753	82.721	73.763	65.69	53.479	45.387	43.257
6119	66.427	55.944	72.158	55.8	51.146	47.768	41.646	39.176
6122	NA	77.783	79.937	69.885	58.138	53.443	47.379	44.951
6123	108.169	84.491	86.379	78.058	69.159	61.527	53.238	46.482
6124	NA	110.359	77.571	63.503	55.89	46.45	40.849	37.766
6125	119.829	75.675	69.076	63.954	54.573	50.055	42.313	40.327
6126	68.967	59.33	65.814	63.498	58.259	52.947	48.961	47.667
6128	79.625	59.542	66.635	52.362	43.751	42.337	37.124	36.228
6131	NA	112.513	102.987	75.818	74.886	59.585	49.77	48.048
6132	63.986	65.872	67.009	58.568	51.972	42.762	35.944	32.309
6133	66.246	94.422	82.586	68.268	63.057	54.777	44.631	39.899
6134	66.304	72.692	64.808	51.253	46.693	43.737	37.065	33.209
6136	63.545	70.691	61.488	57.024	54.597	47.611	48.682	45.222
6137	76.911	70.58	51.811	46.879	47.704	46.135	46.004	47.565
6138	87.776	69.462	61.094	53.297	48.683	48.114	48.042	47.567
6140	66.364	71.471	67.67	59.77	55.361	51.599	51.149	51.924
6141	83.078	75.473	68.839	60.684	53.75	48.963	47.259	41.953
6142	71.725	69.26	59.948	53.128	47.519	46.254	46.999	48.428
6145	64.886	66.925	57.547	53.449	47.458	45.985	43.167	41.197
6148	61.23	78.19	76.756	66.226	61.335	56.792	51.489	48.121
6149	82.555	64.507	56.98	47.552	44.457	42.782	39.907	39.568
6150	94.779	74.778	66.885	52.221	44.059	39.466	35.913	37.474
6151	83.535	66.776	59.677	59.171	51.158	48.998	46.179	46.061
6153	69.934	55.282	55.718	49.302	44.171	42.597	38.133	32.572
6154	55.093	67.411	61.928	50.69	46.784	44.761	43.719	42.946
6163	59.733	70.293	68.709	54.946	47.934	42.638	39.718	38.969
6166	103.302	85.642	65.583	58.385	53.081	48.618	45.018	43.65
6169	177.737	89.558	64.489	56.448	53.723	52.051	48.054	46.39
6172	107.595	71.538	62.226	53.189	47.583	40.886	33.408	38.382
6173	114.787	58.745	56.526	49.13	37.578	36.224	38.824	37.806
6174	73.364	80.459	67.611	55.448	47.754	43.712	40.982	42.684
6177	71.882	70.993	61.92	54.691	44.944	43.108	44.378	46.172
6184	77.456	61.034	52.843	47.271	42.095	38.192	34.749	34.074
6188	NA	82.483	84.17	74.802	61.159	59.071	58.769	57.808
6189	93.606	83.007	66.888	60.04	51.065	45.788	40.256	40.223
6191	100.553	76.77	71.786	60.553	49.499	43.901	40.385	39.34
6192	46.465	53.418	68.104	51.762	50.589	46.936	43.617	39.487
6193	108.236	117.595	85.144	65.861	56.622	55.611	52.118	49.294
6194	NA	69.795	71.7	60.794	53.218	44.476	42.564	38.605
6195	83.012	83.321	57.943	65.062	62.376	59.494	52.889	48.218
6201	100.925	120.913	46.544	55.934	64.614	58.989	52.19	50.082
6202	NA	60.876	63.561	67.204	49.726	44.717	41.092	38.205
6203	97.238	68.285	62.114	59.69	59.584	63.496	59.229	55.735
6209	77.007	71.109	65.249	54.941	51.221	44.821	41.283	43.841
6210	60.97	61.786	57.1	47.465	43.145	38.62	34.737	34.042
6216	82.713	92.649	85.377	66.484	54.567	48.637	51.226	51.071
6217	54.962	50.175	54.555	51.666	47.658	41.628	42.826	41.467
6218	89.97	100.563	104.067	81.06	72.163	60.717	57.149	53.748
6220	74.608	61.163	50.651	49.578	45.378	43.205	44.503	43.821
6221	69.671	66.318	57.522	52.472	43.899	39.683	37.046	35.902
6231	74.963	72.712	62.697	55.37	50.403	48.4	49.522	47.066
6235	NA	58.233	56.245	43.623	40.251	40.282	37.201	40.344
6237	63.952	64.727	63.17	57.114	46.084	41.859	38.45	30.057
6238	76.76	61.462	57.228	45.657	40.026	32.01	26.264	26.003
6240	81.569	59.48	63.559	56.311	44.93	39.287	34.291	31.508
6241	69.364	58.856	52.648	43.099	40.129	34.818	30.996	28.981
6242	59.973	71.652	66.034	57.408	50.457	43.338	38.531	34.729
6243	47.122	50.164	54.193	51.298	40.081	35.509	32.964	35.682
6244	77.414	66.149	57.427	44.009	37.019	30.536	27.477	25.434
6252	27.149	52.525	62.136	54.295	43.122	35.202	34.702	35.625
6255	101.092	89.61	68.47	57.45	49.428	41.631	40.13	36.378
6258	82.856	78.771	64.485	57.169	51.962	47.208	45.487	44.407
6268	172.813	83.117	74.458	57.922	47.094	39.698	35.375	32.438
6276	75.234	94.545	74.498	62.462	57.958	51.176	46.001	41.131
6284	62.948	67.652	67.355	61.179	53.593	47.422	43.242	40.615
6413	88.512	75.887	61.415	52.051	46.977	41.933	37.509	34.177
6744	NA	61.67	77.986	63.66	58.577	50.464	42.503	39.767
6897	72.571	79.479	62.803	54.78	49.483	44.943	39.531	37.012
6900	38.605	43.973	50.71	47.358	44.882	43.943	39.486	35.945
6901	119.14	67.589	68.064	62.62	53.992	50.494	45.534	44.82
6913	42.124	92.934	74.814	53.73	52.236	44.216	40.804	37.693
6917	58.4	58.532	54.536	46.593	42.941	35.576	31.607	29.615
6918	84.031	85.679	74.021	66.37	55.981	49.946	43.469	43.542
6932	NA	NA	NA	65.215	49.779	47.208	41.625	41.785
6933	80.382	76.448	68.357	62.982	53.932	47.35	40.848	35.505
6961	49.546	60.518	64.287	59.322	52.272	45.498	39.142	36.152
6970	97.524	71.193	71.941	63.889	54.561	48.473	41.106	37.055
6973	70.641	90.766	85.822	74.924	65.402	51.823	45.169	41.717
6974	68.438	156.733	86.627	84.963	74.351	62.041	54.595	50.395
6981	NA	83.053	87.888	65.261	52.905	43.549	37.565	37.878
6997	NA	98.956	75.774	68.309	60.572	54.609	45.751	40.746
7033	55.503	78.652	71.981	61.724	55.366	48.342	43.574	40.489
7062	86.374	100.032	76.462	54.667	46.52	37.606	30.837	27.333
7096	NA	NA	94.913	73.039	56.599	46.481	37.883	34.095
7111	72.295	70.769	58.491	50.276	40.442	34.825	30.144	29.34
7117	96.184	75.962	72.333	65.656	53.792	45.801	38.968	35.895
7143	80.344	66.767	72.701	60.058	54.01	48.333	42.566	39.734
7160	86.174	100.781	84.931	73.364	63.68	55.076	46.119	42.974
7213	NA	75.425	72.167	58.419	52.213	47.39	39.819	42.401
7248	98.888	101.57	89.649	72.63	63.04	55.287	49.706	46.488
7268	86.432	95.713	58.502	51.977	45.16	39.066	34.693	32.212
7282	93.915	68.037	57.517	48.292	41.274	37.896	32.451	26.967
7287	59.976	61.088	53.95	45.524	38.99	33.968	28.307	26.543
7305	79.968	79.721	67.299	52.478	43.644	37.972	34.565	32.493
7314	43.73	47.75	62.592	54.547	44.839	37.911	34.246	36.257
7327	72.38	69.09	60.354	54.332	50.082	43.229	39.656	39.005
7328	65.355	68.95	60.19	53.683	43.474	38.55	35.534	32.796
7342	58.482	62.008	65.138	53.171	45.822	40.161	32.428	35.094
7354	58.176	78.541	76.188	72.22	62.036	56.354	52.694	49.22
7383	94.186	93.874	71.03	60.713	47.039	39.369	34.415	32.646
7384	94.695	87.471	80.994	61.044	50.423	42.835	38.364	35.33
7411	NA	82.275	56.56	57.77	43.992	35.061	34.035	32.573
7515	102.838	83.397	73.907	62.678	54.996	48.775	42.312	38.664
7516	NA	27.013	70.615	71.625	63.75	60.193	54.683	53.083
7517	105.859	88.689	109.893	118.508	86.956	73.123	66.696	58.408
8132	NA	91.804	80.325	66.545	62.203	54.731	45.868	42.248
8222	80.175	53.57	58.76	57.874	55.932	52.702	47.543	44.654
8227	68.667	57.441	56.231	52.213	42.412	38.053	35.73	34.871
8230	60.384	60.843	60.194	50.006	40.462	38.274	35.965	36.593
8231	76.923	67.483	60.727	62.742	51.552	44.354	37.545	32.118
8233	76.094	74.542	81.557	70.291	61.245	51.679	44.438	39.861
8234	86.081	75.772	80.347	72.515	64.793	58.085	50.674	50.829
8237	65.026	68.45	73.753	68.099	60.106	49.31	40.923	34.541
8240	78.45	70.7	79.883	63.407	59.672	50.513	50.418	48.733
8241	65.379	53.361	53.771	54.019	46.692	45.277	44.927	40.437
8242	69.214	81.783	65.21	63.518	53.146	47.093	41.051	39.023
8244	NA	103.576	73.325	63.685	53.399	44.341	36.353	32.948
8246	NA	103.443	90.225	69.917	58.298	51.94	45.605	42.89
8247	84.443	79.315	63.95	53.876	43.77	38.041	35.008	31.683
8249	92.404	77.529	80.528	64.176	59.006	52.754	50.284	46.575
8256	59.057	67.391	70.443	64.713	59.69	60.476	57.894	50.502
8259	63.345	70.809	60.635	52.154	43.459	41.881	40.306	36.3
8264	88.135	74.608	76.738	63.746	49.376	43.129	37.473	34.705
8283	128.127	92.515	79.027	63.374	56.817	49.765	46.675	44.184
8284	77.593	89.299	82.811	65.214	50.733	46.068	40.279	41.824
8306	81.649	83.634	75.631	70.66	52.218	42.572	40.281	36.67
8307	66.298	71.779	64.244	54.459	48.351	42.503	36.708	34.273
8311	68.822	94.105	82.172	62.846	56.089	48.067	42.937	39.302
8326	87.007	74.722	70.308	60.623	55.608	52.476	50.874	47.916
8334	82.003	72.255	71.9	62.825	55.524	43.56	40.618	39.035
8335	74.89	69.644	65.468	61.511	51.246	46.805	44.287	41.705
8351	55.415	60.669	53.044	45.291	41.564	34.449	30.652	31.91
8369	99.483	133.663	94.029	74.984	64.361	56.065	50.642	46.553
8376	63.888	63.91	61.871	50.123	50.814	46.761	41.493	39.499
8386	71.446	59.478	55.229	44.098	34.841	35.439	35.976	33.679
8422	103.735	55.629	58.697	57.691	48.664	41.237	38.708	36.099
8426	65.04	67.304	78.764	65.647	55.272	54.615	55.473	54.092
8427	67.122	57.658	60.634	57.645	49.203	43.833	40.769	37.689
9057	78.843	79.782	72.578	62.181	53.359	50.654	39.644	35.931
9058	75.811	61.452	56.498	48.111	42.704	39.539	34.896	31.927
9321	63.511	69.961	71.672	72.343	56.175	54.223	48.868	45.877
9323	52.646	77.738	59.078	55.687	52.242	45.331	41.018	36.625
9332	58.765	56.804	58.446	50.747	41.496	41.118	36.738	40.408
9336	75.598	72.098	75.204	70.986	68.298	62.856	61.414	58.432
9339	73.522	68.127	57.511	54.397	46.916	48.343	45.742	44.701
9343	67.371	73.235	60.598	54.999	53.271	54.083	52.337	50.535
9352	64.658	63.193	65.673	56.789	53.08	51.105	53.692	51.405
9353	107.953	80.705	73.098	68.924	62.141	58.316	57.744	59.119
9363	87.765	68.741	67.851	59.464	54.994	50.281	46.814	44.577
9369	70.699	81.915	69.007	73.501	59.926	62.394	64.283	60.099
9370	66.286	69.988	60.87	58.607	57.01	55.736	55.014	50.993
9371	NA	102.558	78.234	73.608	68.059	59.011	52.346	48.465
9380	90.783	84.34	76.163	66.277	59.439	56.508	53.87	53.711
9381	73.438	91.53	92.956	80.572	72.715	64.39	62.816	61.502
9382	88.01	81.692	74.017	64.748	60.525	58.263	55.652	53.541
9383	85.487	81.154	78.759	68.922	58.78	55.233	50.542	49.21
9386	82.022	86.147	59.889	56.411	51.827	50.516	51.23	50.06
9388	87.566	98.418	80.333	66.303	58.019	52.392	49.074	46.658
9390	75.307	92.614	73.747	69.58	60.484	58.575	56.72	54.306
9391	41.823	82.664	76.25	69.533	56.853	51.857	51.51	48.697
9392	91.262	90.418	75.798	67.674	60.639	58.432	54.488	57.401
9394	79.492	99.433	72.999	67.465	61.301	58.068	54.045	53.094
9395	111.62	92.363	89.478	77.661	67.72	62.972	59.659	57.075
9399	73.299	83.022	79.14	76.188	67.377	60.512	56.639	55.251
9402	95.568	128.145	118.11	94.585	76.093	66.603	60.069	57.333
9404	98.95	97.124	81.827	71.382	59.59	52.445	46.049	43.539
9405	84.748	86.205	77.593	70.686	66.264	60.473	56.991	52.606
9408	73.022	75.525	60.816	55.485	51.739	51.352	51.932	48.395
9409	64.854	64.392	61.889	60.238	60.323	53.849	49.948	45.793
9412	71.107	69.365	64.795	56.242	52.895	47.892	45.157	44.457
9413	85.138	78.166	66.132	57.459	54.704	49.393	45.256	45.764
9416	93.265	87.499	69.137	61.867	61.074	59.013	59.154	59.259
9421	72.542	81.348	73.667	68.922	60.525	55.173	52.666	50.899
9427	72.063	62.483	55.3	52.374	46.15	40.965	36.218	30.931
9433	136.809	91.88	75.49	64.518	54.879	51.508	50.66	49.313
9436	68.992	77.308	65.215	58.697	63.343	55.195	55.37	55.231
9442	170.03	112.293	96.767	90.891	79.944	74.666	76.492	71.349
9450	88.309	80.938	78.119	65.714	67.833	61.827	59.436	57.931
9451	80.827	107.074	73.103	69.117	63.703	58.806	55.391	50.866
9452	74.63	86.518	74.309	65.056	59.676	57.092	51.585	48.368
9453	136.588	91.999	71.459	69.391	64.448	59.458	57.586	53.074
9454	72.18	82.807	71.622	66.681	66.827	61.873	58.247	55.794
9455	108.255	NA	77.89	66.434	61.747	55.539	51.866	50.168
9470	68.254	67.666	65.052	56.786	59.438	56.098	55.11	55.328
9471	105.058	82.716	75.912	68.689	65.783	62.852	59.877	57.985
9476	145.99	80.704	82.693	86.815	72.041	66.154	66.114	60.832
9508	92.206	113.145	104.775	72.984	58.265	47.826	46.012	41.53
9511	76.955	69.25	73.632	70.54	50.162	44.654	41.365	35.956
9512	158.028	74.092	68.707	59.061	46.033	38.064	30.917	28.751
9517	107.481	85.179	71.389	64.803	56.471	52.356	45.077	39.632
9519	55.319	81.535	80.622	61.69	50.42	40.641	35.472	29.573
9522	NA	43.041	57.12	55.444	51.075	46.002	39.396	37.593
9530	95.633	90.042	76.7	60.51	46.897	42.907	37.695	32.962
9531	91.476	79.305	47.037	35.931	31.307	28.646	24.554	24.089
9532	68.928	79.89	73.897	57.106	48.017	44.218	38.038	34.591
9533	NA	354.448	65.418	59.913	45.733	40.991	32.156	29.914
9540	NA	76.826	69.207	60.977	52.401	47.985	44.233	38.628
9541	66.168	63.291	64.586	49.435	41.26	34.429	30.053	27.511
9543	99.157	92.995	87.554	71.356	55.86	46.135	38.56	34.248
9545	100.536	63.873	74.422	59.799	49.735	46.1	38.631	34.055
9546	NA	118.382	108.565	83.034	53.467	44.557	40.038	36.41
9551	80.275	65.564	65.581	56.344	49.313	40.258	37.179	33.206
9552	NA	38.4	48.009	44.083	39.798	33.747	27.134	24.699
9554	NA	89.327	86.78	61.243	48.001	39.913	34.638	29.821
9556	NA	101.941	86.508	62.299	57.934	49.918	40.929	36.098
9561	54.713	73.792	60.984	50.155	44.422	41.14	39.55	39.611
9567	94.438	85.624	74.157	60.384	47.728	46.514	40.953	50.239
9569	57.98	72.986	65.907	61.513	58.877	53.045	49.08	48.252
9577	109.533	91.954	73.075	59.738	51.873	44.574	37.832	36.505
9578	64.068	243.244	65.494	54.204	51.296	46.408	37.02	33.941
9579	47.329	79.453	60.004	47.787	39.063	32.49	28.353	27.071
9584	95.682	72.98	61.881	59.733	49.595	45.057	39.079	37.57
9588	77.377	81.477	91.538	59.825	48.549	40.393	32.729	29.328
9591	130.17	93.495	84.799	68.967	53.289	48.196	40.883	37.846
9594	141.989	78.229	62.759	57.921	53.502	46.388	41.467	40.139
9598	NA	79.923	82.316	55.525	46.572	39.517	34.958	30.32
9602	86.028	68.57	79.429	66.954	56.238	46.82	37.767	32.796
9803	92.008	81.809	63.867	56.223	47.809	42.779	37.226	34.037
9806	122.88	NA	72.751	59.567	54.371	48.931	43.986	41.383
9807	81.77	80.849	68.226	56.211	51.34	43.594	37.197	32.475
9946	NA	99.67	99.334	81.006	58.971	50.707	44.907	38.888
9949	65.828	139.303	69.307	59.011	48.609	42.791	34.209	29.937
