# Supplementary material for: Natural variation of TBR confers plant zinc toxicity tolerance through root cell wall pectin methylesterification
Source: Nat Commun. 2024 Jul 11;15:5823. doi: 10.1038/s41467-024-50106-5 (PMC11239920; doi:10.1038/s41467-024-50106-5)
Supplement: Supplementary file 6 — Supplementary Data 3 [file 41467_2024_50106_MOESM6_ESM.xlsx]

## Sheet: Sheet1
Supplementary Data 3. List of 21 significant loci associated with Zn toxicity tolerance.
Chromosome	SNP position	GWAS P-value	Gene start	Relative distance	Target_AGI	Target_attributes
chr1	23742432	1.47e-12	23729979	12453	AT1G63940	Monodehydroascorbate reductase 6
chr1	23742432	1.47e-12	23734997	7435	AT1G63950	Heavy metal transport/detoxification superfamily protein
chr1	23742432	1.47e-12	23738201	4231	AT1G63960	Copper transport protein family
chr1	23742432	1.47e-12	23740516	1916	AT1G63980	D111/G-patch domain-containing protein
chr1	23742432	1.47e-12	23747304	-4872	AT1G64000	WRKY DNA-binding protein 56
chr1	23742432	1.47e-12	23738691	-3741	AT1G63970	Isoprenoid F
chr1	23742432	1.47e-12	23742842	410	AT1G63990	Sporulation 11-2
chr1	23742432	1.47e-12	23750884	8452	AT1G64010	Serine protease inhibitor (SERPIN) family protein
chr1	23742432	1.47e-12	23751756	9324	AT1G64020	Serine protease inhibitor (SERPIN) family protein
chr1	11316837	4.04e-07	11311169	5668	AT1G31580	ECS1
chr1	11316837	4.04e-07	11316941	-104	AT1G31620
chr1	11316837	4.04e-07	11312961	-3876	AT1G31600	RNA-binding (RRM/RBD/RNP motifs) family protein
chr1	11316837	4.04e-07	11318528	1691	AT1G31630	AGAMOUS-like 86
chr1	11316837	4.04e-07	11322692	5855	AT1G31640	AGAMOUS-like 92
chr1	11316837	4.04e-07	11326301	9464	AT1G31650	RHO guanyl-nucleotide exchange factor 14
chr1	25122596	4.27e-07	25117531	-5065	AT1G67140	SWEETIE
chr1	25122596	4.27e-07	25121210	-1386	AT1G67148	Hypothetical protein
chr1	25122596	4.27e-07	25122419	-177	AT1G67150	Transmembrane protein
chr1	25122596	4.27e-07	25124818	2222	AT1G67160	F-BOX/DUF295 BRASSICEAE-SPECIFIC 5
chr1	25122596	4.27e-07	25127172	4576	AT1G67170	FLX-LIKE 2
chr1	25122596	4.27e-07	25129657	7061	AT1G67180	SUMO-TARGETED UBIQUITIN E3 LIGASE 2
chr1	19439905	2.24e-07	19434479	-5426	AT1G52190	Protein kinase superfamily protein
chr1	19439905	2.24e-07	19439336	-569	AT1G52191	Protein kinase superfamily protein
chr1	19439905	2.24e-07	19441635	1730	AT1G52200	Root hair specific 10
chr1	24978909	7.59e-07	24970522	-8387	AT1G66930	Protein kinase superfamily protein
chr1	24978909	7.59e-07	24973027	-3963	AT1G66940	Kinase-like protein
chr1	24978909	7.59e-07	24978120	-789	AT1G66950	PLEIOTROPIC DRUG RESISTANCE 11
chr1	24978909	7.59e-07	24984877	10899	AT1G66960	Terpenoid cyclases family protein
chr1	26696554	7.24e-08	26687201	-9353	AT1G70760	CHLORORESPIRATORY REDUCTION 23
chr1	26696554	7.24e-08	26691275	-5279	AT1G70770	Involved in cell wall modifications resulting in resistance to the biotroph Hpa
chr1	26696554	7.24e-08	26696392	-162	AT1G70780	Hypothetical protein
chr1	26696554	7.24e-08	26700498	3944	AT1G70790	C2-DOMAIN ABA-RELATED 9
chr1	26696554	7.24e-08	26702492	5938	AT1G70800	C2-DOMAIN ABA-RELATED6
chr1	26696554	7.24e-08	26703965	7411	AT1G70810	C2-DOMAIN ABA-RELATED7
chr1	26696554	7.24e-08	26705419	8865	AT1G70820	Phosphoglucomutase
chr3	1801427	1.78e-07	1792745	-8682	AT3G05975	Late embryogenesis abundant hydroxyproline-rich glycoprotein family
chr3	1801427	1.78e-07	1795144	-6283	AT3G05980	Hypothetical protein
chr3	1801427	1.78e-07	1800082	-1345	AT3G05990	Leucine-rich repeat (LRR) family protein
chr3	1801427	1.78e-07	1801445	18	AT3G06000	RNI-like superfamily protein
chr3	1801427	1.78e-07	1807530	6103	AT3G06010	SNF2/Brahma-type chromatin-remodeling protein
chr3	16614921	3.13e-07	16605894	9027	AT3G45275	ECA1 gametogenesis related family protein
chr3	16614921	3.13e-07	16614566	355	AT3G45285	ECA1 gametogenesis related family protein
chr3	16614921	3.13e-07	16617544	-2623	AT3G45290	Seven transmembrane MLO family protein
chr3	16614921	3.13e-07	16611413	-3508	AT3G45280	Syntaxin of plants 72
chr3	16614921	3.13e-07	16620203	5282	AT3G45300	Isovaleryl-CoA-dehydrogenase
chr3	2574560	6.87e-08	2564033	10527	AT3G08030	Protein of unknown function
chr3	2574560	6.87e-08	2566277	-8283	AT3G08040	MATE efflux family protein
chr3	2574560	6.87e-08	2573944	-616	AT3G08490
chr3	2574560	6.87e-08	2576794	2234	AT3G08500	myb domain protein 83
chr3	2574560	6.87e-08	2580077	5517	AT3G08505	Zinc finger (CCCH-type/C3HC4-type RING finger) family protein
chr3	2574560	6.87e-08	2582362	7802	AT3G08510	Phosphoinositide-specific phospholipase C
chr3	2502061	6.87e-08	2492273	9788	AT3G07810	RNA-binding (RRM/RBD/RNP motifs) family protein
chr3	2502061	6.87e-08	2507880	-5819	AT3G07860	Ubiquitin-like superfamily protein
chr3	2502061	6.87e-08	2510783	-8722	AT3G07870	F-box and associated interaction domains-containing protein
chr3	2502061	6.87e-08	2496440	-5621	AT3G07820	Pectin lyase-like superfamily protein
chr3	2502061	6.87e-08	2499243	-2818	AT3G07830	Pectin lyase-like superfamily protein
chr3	2502061	6.87e-08	2501893	-168	AT3G07840	Pectin lyase-like superfamily protein
chr3	2502061	6.87e-08	2505547	3486	AT3G07850	Pectin lyase-like superfamily protein
chr3	8328940	3.16e-07	8316217	-12723	AT3G23270	Regulator of chromosome condensation family with FYVE zinc finger domain-containing protein
chr3	8328940	3.16e-07	8321328	-7612	AT3G23280	XB3 ORTHOLOG 5 IN ARABIDOPSIS THALIANA
chr3	8328940	3.16e-07	8326627	-2313	AT3G23290	LIGHT-DEPENDENT SHORT HYPOCOTYLS-like protein
chr3	8328940	3.16e-07	8332796	3856	AT3G23300	S-adenosyl-L-methionine-dependent methyltransferases superfamily protein
chr3	8328940	3.16e-07	8338870	9930	AT3G23310	NUCLEAR DBF2-RELATED 3
chr3	10213021	7.41e-07	10205073	-7948	AT3G27540	beta-1,4-N-acetylglucosaminyltransferase family protein
chr3	10213021	7.41e-07	10210125	-2896	AT3G27550	Mitochondrial protein involved in RNA splicing
chr3	10213021	7.41e-07	10213093	72	AT3G27560	ATN1
chr3	10213021	7.41e-07	10216964	3943	AT3G27570	Sucrase/ferredoxin-like family protein
chr3	10213021	7.41e-07	10220061	7040	AT3G27580	D6PK family kinase
chr3	10213021	7.41e-07	10221857	8836	AT3G27590	Reverse transcriptase family protein
chr4	6979538	2.97e-08	6967729	11809	AT4G11470	Cysteine-rich RLK (RECEPTOR-like protein kinase) 31
chr4	6979538	2.97e-08	6971408	8130	AT4G11480	Cysteine-rich RLK (RECEPTOR-like protein kinase) 32
chr4	6979538	2.97e-08	6978848	690	AT4G11490	Cysteine-rich RLK (RECEPTOR-like protein kinase) 33
chr4	6979538	2.97e-08	6985565	-6027	AT4G11521	Receptor-like protein kinase-related family protein
chr4	6979538	2.97e-08	6987093	-7555	AT4G11530	Cysteine-rich RLK (RECEPTOR-like protein kinase) 34
chr4	6979538	2.97e-08	6975282	-4256	AT4G11485	Low-molecular-weight cysteine-rich 11
chr4	6979538	2.97e-08	6984051	4513	AT4G11510	Ralf-like 28
chr4	14061158	6.55e-07	14052242	8916	AT4G28410	Tyrosine transaminase family protein
chr4	14061158	6.55e-07	14055661	5497	AT4G28420	Tyrosine transaminase family protein
chr4	14061158	6.55e-07	14057792	3366	AT4G28430	Reticulon family protein
chr4	14061158	6.55e-07	14059988	1170	AT4G28440	Nucleic acid-binding
chr4	14061158	6.55e-07	14065997	-4839	AT4G28460
chr4	14061158	6.55e-07	14061459	301	AT4G28450	Nucleotide binding;protein binding
chr4	14061158	6.55e-07	14066875	5717	AT4G28470	26S proteasome regulatory subunit S2 1B
chr4	6817712	9.66e-09	6811127	6585	AT4G11170	Disease resistance protein (TIR-NBS-LRR class) family
chr4	6817712	9.66e-09	6818087	-375	AT4G11175	Nucleic acid-binding
chr4	6817712	9.66e-09	6819292	-1580	AT4G11177	pre-tRNA
chr4	6817712	9.66e-09	6820033	-2321	AT4G11180	Disease resistance-responsive (dirigent-like protein) family protein
chr4	6817712	9.66e-09	6826677	8965	AT4G11190	Disease resistance-responsive (dirigent-like protein) family protein
chr5	17123029	4.12e-07	17114098	8931	AT5G42680	Protein of unknown function
chr5	17123029	4.12e-07	17122171	858	AT5G42700	AP2/B3-like transcriptional factor family protein
chr5	17123029	4.12e-07	17125578	-2549	AT5G42710
chr5	17123029	4.12e-07	17130186	-7157	AT5G42720	Glycosyl hydrolase family 17 protein
chr5	17123029	4.12e-07	17116428	-6601	AT5G42690	Protein of unknown function
chr5	13888678	3.07e-08	13881222	7456	AT5G35715	Cytochrome P450
chr5	13888678	3.07e-08	13893707	-5029	AT5G35730	EXS (ERD1/XPR1/SYG1) family protein
chr5	13888678	3.07e-08	13897940	-9262	AT5G35732
chr5	7876952	3.87e-08	7866742	10210	AT5G23380	Protein of unknown function (DUF789)
chr5	7876952	3.87e-08	7880335	-3383	AT5G23400	Leucine-rich repeat (LRR) family protein
chr5	7876952	3.87e-08	7886644	-9692	AT5G23411
chr5	7876952	3.87e-08	7870513	-6439	AT5G23390	Plant protein of unknown function (DUF639)
chr5	7876952	3.87e-08	7874672	-2280	AT5G23395	Cox19-like CHCH family protein
chr5	7876952	3.87e-08	7882848	5896	AT5G23405	HMG-box (high mobility group) DNA-binding family protein
chr5	7876952	3.87e-08	7885591	8639	AT5G23410
chr5	2476477	8.87e-07	2468239	8238	AT5G07760	Formin homology 2 domain-containing protein / FH2 domain-containing protein
chr5	2476477	8.87e-07	2474642	1835	AT5G07770	Actin-binding FH2 protein
chr5	2476477	8.87e-07	2479514	-3037	AT5G07780	Actin-binding FH2 (formin homology 2) family protein
chr5	2476477	8.87e-07	2483311	-6834	AT5G07790
chr5	2476477	8.87e-07	2458577	-17900	AT5G07740	Actin binding
chr5	23896796	5.72e-07	23885855	10941	AT5G59190	Subtilase family protein
chr5	23896796	5.72e-07	23901555	-4759	AT5G59230	Transcription factor-related
chr5	23896796	5.72e-07	23903892	-7096	AT5G59250	Major facilitator superfamily protein
chr5	23896796	5.72e-07	23888793	-8003	AT5G59200	Tetratricopeptide repeat (TPR)-like superfamily protein
chr5	23896796	5.72e-07	23890606	-6190	AT5G59210	Myosin heavy chain-related
chr5	23896796	5.72e-07	23894404	-2392	AT5G59220	Highly ABA-induced PP2C gene 1
chr5	23896796	5.72e-07	23902465	5669	AT5G59240	Ribosomal protein S8e family protein
chr5	2070536	8.08e-07	2063487	7049	AT5G06700	Plant protein of unknown function (DUF828)
chr5	2070536	8.08e-07	2060501	-10035	AT5G06690	WCRKC thioredoxin 1
chr5	2070536	8.08e-07	2068065	-2471	AT5G06710	Homeobox from Arabidopsis thaliana
chr5	2070536	8.08e-07	2077420	6884	AT5G06720	Peroxidase 2
chr5	2070536	8.08e-07	2079955	9419	AT5G06730	Peroxidase superfamily protein
