# Supplementary material for: Natural variation of TBR confers plant zinc toxicity tolerance through root cell wall pectin methylesterification
Source: Nat Commun. 2024 Jul 11;15:5823. doi: 10.1038/s41467-024-50106-5 (PMC11239920; doi:10.1038/s41467-024-50106-5)
Supplement: Supplementary file 7 — Supplementary Data 4 [file 41467_2024_50106_MOESM7_ESM.xlsx]

## Sheet: Sheet1
Supplementary Data 4. Significantly associated SNPs in vicinity of FRD3
Chromosome	SNP_position	GWAS_p value	Reference allele	Alternative allele
chr3	2562858	7.73959e-07	G	A
chr3	2563432	4.16526e-07	C	A
chr3	2563842	4.16526e-07	A	C
chr3	2564825	2.22789e-08	C	T
chr3	2565029	4.16526e-07	T	A
chr3	2566263	6.79238e-07	G	A
chr3	2566517	4.16526e-07	A	T
chr3	2566683	2.22789e-08	A	T
chr3	2567198	2.22789e-08	C	T
chr3	2567484	2.22789e-08	A	T
chr3	2568296	2.22789e-08	A	T
chr3	2570019	8.47208e-08	G	A
chr3	2570078	6.97288e-07	C	T
chr3	2570139	6.97288e-07	A	G
chr3	2570148	6.97288e-07	C	T
chr3	2570199	2.22789e-08	A	G
chr3	2570207	6.97288e-07	G	A
chr3	2570215	6.97288e-07	A	T
chr3	2570291	2.22789e-08	C	T
chr3	2570570	6.97288e-07	A	G
chr3	2570785	1.50276e-07	A	C
chr3	2571049	8.63831e-07	A	C
chr3	2571116	1.5255e-07	A	T
chr3	2571308	1.5255e-07	G	A
chr3	2571311	8.63831e-07	T	G
chr3	2571313	1.5255e-07	C	A
chr3	2571539	1.5255e-07	T	C
chr3	2571593	1.21024e-07	T	G
chr3	2572147	1.5255e-07	T	C
chr3	2572182	1.5255e-07	G	T
chr3	2572255	1.5255e-07	C	T
chr3	2572307	1.5255e-07	C	A
chr3	2572332	1.5255e-07	T	A
chr3	2572333	7.42578e-07	T	A
chr3	2572393	1.5255e-07	T	C
chr3	2572427	1.5255e-07	T	G
chr3	2572556	3.18099e-07	A	T
chr3	2572613	1.5255e-07	T	C
chr3	2572658	1.5255e-07	T	A
chr3	2572667	1.5255e-07	T	A
chr3	2572672	2.22789e-08	G	A
chr3	2572750	3.90238e-07	T	A
chr3	2572754	1.5255e-07	T	G
chr3	2572766	1.5255e-07	A	T
chr3	2572785	1.5255e-07	G	T
chr3	2572803	1.5255e-07	T	G
chr3	2572819	1.5255e-07	C	A
chr3	2572857	1.5255e-07	C	A
chr3	2572868	1.5255e-07	T	C
chr3	2572899	2.22789e-08	A	T
chr3	2574560	7.0507e-09	T	C
