# Supplementary material for: Natural variation of TBR confers plant zinc toxicity tolerance through root cell wall pectin methylesterification
Source: Nat Commun. 2024 Jul 11;15:5823. doi: 10.1038/s41467-024-50106-5 (PMC11239920; doi:10.1038/s41467-024-50106-5)
Supplement: Supplementary file 8 — Supplementary Data 5 [file 41467_2024_50106_MOESM8_ESM.xlsx]

## Sheet: Sheet1
Supplementary Data 5. Transcription factor binding motifs in the promoter of FRD3 gene
Chromosome	Binding sites		Dap_motif genes
	Start	End
Chr3	2570066	2570079	LMI1
Chr3	2570068	2570079	ATHB20
Chr3	2570186	2570208	ATHB23
Chr3	2570392	2570413	REM19
Chr3	2570398	2570418	JKD
Chr3	2570777	2570792	STOP1
Chr3	2571804	2571826	ATHB23
Chr3	2572294	2572321	AT1G69570
Chr3	2572295	2572324	AT5G66940
Chr3	2572295	2572316	NTM1
Chr3	2572296	2572317	OBP1
Chr3	2572296	2572317	OBP3
Chr3	2572297	2572318	AT2G28810
Chr3	2572297	2572318	AT5G02460
Chr3	2572298	2572319	AT1G69570
Chr3	2572301	2572329	At4g38000
Chr3	2572302	2572323	Adof1
Chr3	2572302	2572317	BBX31
Chr3	2572303	2572318	dof24
Chr3	2572305	2572326	At5g62940
Chr3	2572305	2572332	AT1G69570
Chr3	2572306	2572335	AT5G66940
Chr3	2572306	2572327	NTM1
Chr3	2572307	2572328	OBP1
Chr3	2572307	2572328	OBP3
Chr3	2572314	2572335	AT5G66940
Chr3	2572315	2572336	AT3G52440
Chr3	2572316	2572329	DAG2
Chr3	2572316	2572335	AT5G02460
Chr3	2572316	2572335	At1g64620
Chr3	2572316	2572335	CDF3
Chr3	2572316	2572335	OBP4
Chr3	2572316	2572337	COG1
Chr3	2572316	2572343	AT1G69570
Chr3	2572317	2572338	NTM1
Chr3	2572318	2572337	At3g45610
Chr3	2572318	2572339	OBP3
Chr3	2572320	2572348	At4g38000
Chr3	2572326	2572347	OBP1
Chr3	2572327	2572348	AT2G28810
Chr3	2572327	2572348	AT5G02460
Chr3	2572334	2572348	dof45
