# Supplementary material for: Natural variation of TBR confers plant zinc toxicity tolerance through root cell wall pectin methylesterification
Source: Nat Commun. 2024 Jul 11;15:5823. doi: 10.1038/s41467-024-50106-5 (PMC11239920; doi:10.1038/s41467-024-50106-5)
Supplement: Supplementary file 9 — Supplementary Data 6 [file 41467_2024_50106_MOESM9_ESM.xlsx]

## Sheet: Sheet1
Supplementary Data 6. List of primers used in this study.
Primer name	Sequence 5’-3’	Application
tbr-1_F	GGATTATAACTGCACGGTGG	genotyping
tbr-1_R	TTGAGACTCTACATAAGCAG	genotyping
LBb1.3	ATTTTGCCGATTTCGGAAC	genotyping
tbr-3_LP	GAAAGAAAATAAAGGCCGACG	genotyping
tbr-3_RP	ATCTGGGTTGGTTCCGTTTAC	genotyping
frd3-3_F	CCTCCAGGTAAATTCCGCAT	genotyping
frd3-3_R	ATCCCTAGACGAAGCACAAA	genotyping
frd3-7_LP	TGCATACCATGGAGTATGCAG	genotyping
frd3-7_RP	ATTTGCAGTTTGGAAGGTTCC	genotyping
30009393_F	CCACCACCACCACCGGTTCCTCTA	genotyping
30009393_R	CCTTGGGAGCTTGCAATCCTTGGG	genotyping
P2	CCATGGCGGTTCCGTGAATCTTAGG	genotyping
OsTBL31sgRNA	GGGACAGTCTGGTTCTTGCC	Crispr/Cas9
OsTBL32sgRNA	GGAACTCCGTTAAGGATAAG	Crispr/Cas9
Ostbl31_F	ACCGCAGTGAAAGCTAATGC	genotyping
Ostbl31_R	CTCGCCATTGCTTCAATCCAA	genotyping
Ostbl32_F	TGCAACATCCCGAGGTGAG	genotyping
Ostbl32_R	ACTAGGAAAGGGGAGCGAAAAAA	genotyping
Insert_TBR promoter_F (CP01)	GAAAAGTTGTAAGAAGCCATCCTGCCCAAATATTTCTCACAATTCTTC	Cloning
Insert_TBR promoter_R (CP02)	TACAAACTTGTAGACGGAGAGGTGGATGGTCACTAGTAGTGGGG	Cloning
BB_TBR promoter_F (CP03)	CCTCTCCGTCTACAAGTTTGTACAAAAAAGTTGAACGAGAAACGT	Cloning
BB_TBR promoter_R (CP04)	GGATGGCTTCTTACAACTTTTCTATACAAAGTTGGCATTATAAA	Cloning
TBR-cds_no STOP_pDONR221_F (CP05)	GGGGACAAGTTTGTACAAAAAAGCAGGCTTAATGGCGTCAGACGCCG	Cloning
TBR-cds_no STOP_pDONR221_R (CP06)	GGGGACCACTTTGTACAAGAAAGCTGGGTTAGTTTTTCGTTGTGTTTGGCTGAG	Cloning
TBRL186R pDONR221_F (CP07)	ATCAGTCACtGACCACCGCCGATACTGAAACCGTGAATAGAAACCAAACA	Cloning
TBRL186R pDONR221_R (CP08)	GCGGTGGTCaGTGACTGATTATTCGATCCCGTCGTTGAAGATTTGTCTGA	Cloning
TBR 1_R	AATGCTAACTAGACAAGCTC	sequencing
TBR 2_F	GTGACCTCCCAAGCTTTTCA	sequencing
TBR 2_R	TTAAAGTCCTTAGCGTGTGG	sequencing
TBR 3_F	CACATACTTATGCTTGTCGG	sequencing
TBR 3_R	GAGAACTGAGATCCGGAAGT	sequencing
TBR 4_F	AGTCCTTCTCCAAACTCATC	sequencing
TBR 4_R	CCTCCCCTTTGGATGTTTTC	sequencing
TBR 5_F	GATTTGGTTGGGAAGTCCTC	sequencing
M13_F	GTAAAACGACGGCCAGT	sequencing
M13_R	CAGGAAACAGCTATGAC	sequencing
EF1a_F	TGAGCACGCTCTTCTTGCTTTCA	qPCR
EF1a_R	GGTGGTGGCATCCATCTTGTTACA	qPCR
TBR_F	ACTCACACTCCGGTTGCTAA	qPCR
TBR_R	TCGATCCCGTCGTTGAAGAT	qPCR
AT5G06710_F	GAGGAAGCGGTGCCTAGTAT	qPCR
AT5G06710_R	CTTCGTTGCTGGCTCTTGAA	qPCR
TBR-2_F	TGGTGGGCAATGGAACTCAGG	qPCR
TBR-2_R	CTGACGGGTGACCGTCCTTC	qPCR
AT5G06710-2_F	ACATGCAACTTCCGGCCACT	qPCR
AT5G06710-2_R	GGTTGTGGGCAGCTGACGTG	qPCR
FRD3_F	CCCGTGTTCTACAGATGGGT	qPCR
FRD3_R	TAACAGCAGGGTCCTTGGAG	qPCR
AT3G08490_F	TCTTCTTTGGCCCACTCAAC	qPCR
AT3G08490_R	CCGGTTCGTTGTTGCTATGT	qPCR
AT3G08500_F	AACGGGAGAAACGGGAGAGA	qPCR
AT3G08500_R	CTCACTGCTGTGTGGGCCAT	qPCR
