# Supplementary material for: Natural variation of TBR confers plant zinc toxicity tolerance through root cell wall pectin methylesterification
Source: Nat Commun. 2024 Jul 11;15:5823. doi: 10.1038/s41467-024-50106-5 (PMC11239920; doi:10.1038/s41467-024-50106-5)
Supplement: Supplementary file 11 — Source data [file 41467_2024_50106_MOESM11_ESM.xlsx]

## Sheet: Fig.1c
Fig. 1c Gene expression level (relative to EF1a%)
			FRD3	Control	High Zn		AT3G08490	Control	High Zn		AT3G08500	Control	High Zn
			Eds-1	0.89425	0.247457		Eds-1	1.09708	0.602765		Eds-1	0.941478	0.932063
			Eds-1	1.11826	0.31409		Eds-1	0.895439	0.43412		Eds-1	0.763394	1.04754
			Eds-1	1.35731	0.333151		Eds-1	1.01795	0.482522		Eds-1	1.39136	0.843231
			Eds-9	0.570481	0.131192		Eds-9	0.596944	0.548159		Eds-9	1.4103	1.25919
			Eds-9	0.708701	0.232814		Eds-9	0.661204	0.42006		Eds-9	1.20039	0.925304
			Eds-9	0.848067	0.230566		Eds-9	0.918382	0.630762		Eds-9	1.79253	1.089
			Col-0	1.06492	1.81787		Col-0	0.609276	0.402669		Col-0	1.38703	1.09164
			Col-0	1.35074	1.56347		Col-0	0.595291	0.449897		Col-0	1.00139	1.21083
			Col-0	1.60242	1.56293		Col-0	0.57223	0.527107		Col-0	1.54756	1.13131
			Sim-1	2.60946	2.12763		Sim-1	0.948794	0.92477		Sim-1	2.21299	2.35137
			Sim-1	2.49969	1.57543		Sim-1	1.04838	0.696486		Sim-1	1.22306	2.30937
			Sim-1	2.37306	1.71445		Sim-1	0.666264	0.450053		Sim-1	1.38511	1.86865

## Sheet: Fig. 1e
Fig. 1e Root length (mm)
	Control				High Zn
	Col-0	frd3-3	frd3-7		Col-0	frd3-3	frd3-7
	22.36	31.47	26.19		11.66	7.77	7.77
	24.77	30.64	21.61		14.21	8.5	9.33
	18.21	26.67	21.16		14.04	7.03	5.07
	22.73	32.66	19.83		10.93	8.02	7
	25.1	25.79	23.43		14.19	7.99	7.85
	28.12	22	23.66		10.74	9.55	10.61
	32.57	25.38	23.88		8.76	6.67	9.06
	31.61	31.28	26.6		12.13	8.06	9.37
	23.02	32.08	27.71		12.96	7.24	9.93
	24.67	31.05	31.83		9.86	7.98	7.77
	31.33	24.56	27.37		14.06	8.82	8.31
	18.38	27.25	22.55		12.72	7.15	6.89
	27.46	28.1	23.28		11.72	8.19	9.74
	31.27	26.98			10.07	7.72	6.86
	25.52	27.16			13.46	8.04	7.18
	28.78	19.77			9.45	7.36	6.24
	23.36	21.71			11.11	6.12	9.71
	24.57	24.97			9.76	7.9	10.94
	19.14	25.17			11.29	5.95	8.67
					9.35	6.9	8.81
					11.41		9.11
					13.78
					11.84
					13.07

## Sheet: Fig. 2c
Fig. 2c Gene expression level (relative to EF1a%)
			TBR	Control	High Zn		AT5G06710	Control	High Zn
			Eds-1	0.915311	0.976257		Eds-1	1.00347	0.918276
			Eds-1	1.06056	0.928731		Eds-1	1.01783	0.734584
			Eds-1	1.03014	0.963151		Eds-1	0.979081	0.908148
			Eds-9	1.3107	1.05653		Eds-9	0.942131	0.637059
			Eds-9	0.864138	1.00231		Eds-9	0.857376	0.821026
			Eds-9	0.99608	1.17596		Eds-9	0.951318	0.84998
			Col-0	0.845768	1.30526		Col-0	0.740977	0.756022
			Col-0	0.937788	1.16541		Col-0	0.569394	1.16999
			Col-0	0.976596	1.45229		Col-0	0.601235	1.00139
			Vår2-6	0.900834	1.50821		Vår2-6	0.580754	1.03061
			Vår2-6	1.14658	1.38064		Vår2-6	0.88148	1.35426
			Vår2-6	0.997807	1.34428		Vår2-6	0.683494	0.967947
			Sim-1	0.990572	1.75119		Sim-1	0.701736	0.95396
			Sim-1	1.1222	1.6781		Sim-1	0.866337	1.10803
			Sim-1	1.01736	1.56844		Sim-1	0.635957	0.875998

## Sheet: Fig. 3b
Fig. 3b Root length (mm)
	Control					High Zn
	Col-0	tbr-1	tbr-3	at5g06710		Col-0	tbr-1	tbr-3	at5g06710
	27.31	25.24	28.12	25.58		14.7	5.1	14.4	12.42
	22.22	23.08	28.04	22.09		12.16	7.68	12.87	19.22
	27.42	27.58	27.84	26.59		18.18	4.03	12.96	15.63
	27.21	22.48	29.42	24.59		15.17	7.05	10.97	14.73
	28.44	24.07	30.19	25.88		14.88	7.88	10.16	15.32
	26.45	26.26	30.53	24.86		14.07	5.29	13.93	15.74
	26.3	23.15	30.51	24.27		12.62	4.34	13.05	12.86
	21.43	20.67	26.51	22.13		13.23	4.76	8.09	15.39
	21.67	21.27	27.33	28.96		18.61	4.6	9.53	16.4
	26.7	24.43	29.06	28.54		16.87	6.62	10.54	13.57
	22.95	26.58	27.21	27.19		15.09	6.25	12.98	13.77
	24.45	22.7	25.51	25.92		14.97	7.39	14.29	14.07
	24.13	23.27	29.16	27.07		17.58	6.47	12.55	16.99
	22.22	22.85	26.34	22.44		13.07	4.3	9.12	13.45
	26.78	23.83	31.48	24.89		13.7	8.02	12.29	13.2
	21.88	22.04	30.13	27.27		17.15	4.71	15.28	14.4
	27.21	24.05	28.77	27.26		16.24	5.51	10.03	13.82
	23.71	23.6	26.85	25.85		17.77	4.33	14.3	12.89
	27.62	26.94	27.48	27.85		16.46	6.8	13.22	12.27
	22.76	24.5	29.17	22.68		17.56	6.74	12.04	11.27
	21.47	26.12	29.26	26.47		16.32	3.76	10.78	14.92
	22.09	23.45	28.16	24.4		18.14	8.66	10.7	14.98
	26.58	27.35	30.33	25.36		17.84	5.78	9.36	13.76
	21.63		25.56	26.38		15.17	8.68		15.02
	20.31		24.35	27.63		17.38	6.13		12.53
	26.79		27.55	24.63		16.08	4.79		14.17
	26.33		28.24	22.36		12.99
			27.16	26.89		14.67
			30.32	25.02		16.51
			27.38	22.57		14.39
			30.13	25.68		17.13
			27.54	22.41
			24.76

## Sheet: Fig. 3d
Fig. 3d Root elongation zone length (µm)
	Control				High Zn
	Col-0	tbr-3	TBR_Col-0-9		Col-0	tbr-3	TBR_Col-0-9
	460.7	432.37	436.643		437.608	331.469	427.972
	445.631	453.311	444.646		469.052	358.517	463.063
	484.104	453.187	437.212		476.854	353.936	491.992
	473.249	476.826	466.229		443.285	365.964	448.911
	439.959	426.356	506.011		454.446	376.108	464.269
	461.882	429.875	504.987		434.341	375.111	443.172
	457.956	487.875	459.517		440.529	372.811	430.565
	462.571	436.141	499.356		448.786	397.784	469.344
	444.964	484.786	468.086		410.733	369.584	446.995
	442.839	457.533	465.734		454.755	341.752	442.234
	467.179	431.602	493.679		445.761	357.774	434.783
	483.696	482.373	477.028		439.913	368.193	440.519
	467.502				411.037	356.298	427.865
						387.07	441.899
						362.078	448.51

## Sheet: Fig. 3e
Fig. 3e Root length (mm)
		Control							High Zn
		Col-0	tbr-3	TBR_Col-0-9	TBR_Col-0-10	TBR_Col-0-13	TBR_Col-0-23		Col-0	tbr-3	TBR_Col-0-9	TBR_Col-0-10	TBR_Col-0-13	TBR_Col-0-23
		16.53	14.23	16.52	17.35	15.43	16.81		7.33	4.62	8.87	5.34	8.53	5.24
		13.1	15.4	16.99	12	14.72	19.64		8.89	5.41	7.23	7.59	5.7	8.6
		14.36	12.76	16.54	15.07	16.78	12.59		7.22	4.73	9.95	5.93	6.66	5.63
		13.54	17.26	17.71	16.08	15.41	13.42		6.95	4.69	7.6	5.78	7.32	5.32
		12.48	12.69	14.2	15.64	17.06	12.59		6.11	4.43	9.01	9.05	8.16	7.78
		15.95	15.09	17.76	16.44	16.22	11.58		6.85	6.02	8.62	9.05	6.29	8.37
		13.95	12.19	14.76	14.94	14.24	17.21		9.42	5.58	6.9	6.24	8.02	8.99
		17.93	11.54	14.72	15.33	17.85	12.25		7.24	7.55	8.65	6.78	7.43	8.37
		16.17	15.8	17.47	12.13	13.83	11.04		6.6	6.03	9.56	7	6.92	9.83
		15.69	12.37	16.76	12.5	14.44	14.81		6.99	4.95	6	5.4	5.54	8.32
		14.85	14.07	11.41	15.13	17.15	15.88		7.68	5.93	8.21	6.34	9.21	8.37
		15.6	15.81	12.81	16.68	16.12	14.29		6.11	5.45	6.61	6.89	7.13	6.93
		17.3	15.19	11.67	14.23	13.09	15.95		5.93	7.37	5.95	6.85	8.09	7.53
		12.65	13.62	13.2	14.97	16.72	15.46		6.68	5.06	6.92	8.64	7.88	5.01
		12.51	13.35	16.46	14.8	14.1	16.84		6.54	4.02	9.27	5.72	6.34	5.17
		16.02	13.31	16.71	18.3	16.6	14.99		7.69	6.45	10.2	7.27	8.23	9.64
		14.54	11.57	15.02	17.09	14.35	14.89		7.54	5.63	8.31	7.35	7.33	6.05
		15.48	13.07	16.14	16.28	16.57	15.45		7.28	6.28	6.71	8.61	9.65	7.18
		13.83	13.1	15.11	14.93	15.4	15.08		7.21	4.73	8.41	7.46	6.77	7.61
		15.77	16.13	17.1	15.25	15.29	14.78		7.87	4.06	7	7.53	6.91	6.39
		11.47	13.01	12.4	17.44	14.93	17.43		8.5	4.5	7.97	9.4	6.1	5.41
		13.57	11.78	12.46	17.98	14.26	15.11		9.15	4.6	6.82	7.67	8.33	9.03
		13.72	13.66	13.73	15.37	15.32	14.33		7.83	5.68	8.78	6.95	7.64	6.65
		11.75	15.03	14.13	15.9	14.98	12.58		8.76	4.92	9.12	6.2	9.82	9.29
		12.83	14.49	12.8	16.46	14.74	16.62		7.51	5.78	8.29	5.53	7.58	8.46
		13.67	12.35	15.92	15.51	14.7	14.24		7.79	7.34	10.14	6.82	7.13	8.2
		15.74	11.53	15.01	17.46	15.53	14.04		8.65	6.27	10.47	8.31	6.98	8.74
		17.52	13.38	13.31	16.22	14.68	18.38		7.04	5.36	7.74	5.55	9.45	9.23
		15.97	13	11.78	15.48	15.76	14.62		7.88	7.8	8.79	7.65	8.92	7.27
		13.73	12.01	12.88	14.95	14.12	12.38		6.95	7.28	7.81	6.79	6.49	7.2
		14.21	11.12	14.69	14.93	15.5	18.25		6.75	7.46	7.78	6.11	8.04	6.91
		11.55	13.34	15.42	13.41	16.87	16.05		6.93	6.84	6.74	6.13	8.43	5.99
		11.03	13.23	11.32	15.84	17.06	12.06		6.56	4.91	8.98	9.89	7.43	9.65
		13.39	14.1	15.05	14.16	15.69	14.19		7.58	5.66	8.5	7.5	7.74	5.6
		14.71	15.71	11.94	18.39	15.68	16.28		6.93	6.22	6.74	6.5	6.15	6.07
		15.88	13.41	13.99	14.79	14.07	16.12		8.93	4.89	6.73	5.22	7.61	7.01
		12.67	17.03	12.02	14.72	13.1	14.46		6.93	5.2	7.82	5.94	5.83	7.99
		14.17	13.58	14.35	14.7	16.7	14.45		9.24	5.7	6.77	9.04	6.88	5.52
		13.3	13.7	14.33	16.82	15.21	13.88		9.47	4.83	10.68	6.52	7.03	8.28
		15.07	13.43	14.84	17.95	16	16.98		6.76	7.87	6.14	6.7	7	8.92
		12.41	14.77	15.61	13.77	15.62	14.04		8.48	5.82	7.94	8.03	9.69	6.21
		12.3	14.07	16.7	17.62	17	19.04		7.42	6.96	6.95	7.14	7.37	5.7
		12.84	14.39	13.36	14.91	13.76	12.28		7.89	6.82	7.62	7.49	8.1	7.01
				12.98	14.63					6.01	8.22		8.83	8.9
				13.63	15.47					6.13	8.31		7.88
				12.7	16.62					6.19	7.25		6.84
				13.93	16.32						6.63		7.1
				14.73	13.27						6.92		7.99
				14.46							6.77		6.35
											7.83		7.29
											7.25		6.41
													5.16
													5.82

## Sheet: Fig. 4a
Fig. 4a Root length (mm)
	Control											High Zn
	Col-0	tbr-3	TBR_Eds-1-11	TBR_Eds-1-16	TBR_Eds-1-20	TBR_Vår2-6-2	TBR_Vår2-6-9	TBR_Vår2-6-15	TBR_Vår2-6-17	TBR_Vår2-6-18		Col-0	tbr-3	TBR_Eds-1-11	TBR_Eds-1-16	TBR_Eds-1-20	TBR_Vår2-6-2	TBR_Vår2-6-9	TBR_Vår2-6-15	TBR_Vår2-6-17	TBR_Vår2-6-18
	16.53	14.23	14.96	16.38	15.67	18.58	16.26	12.11	15.85	16.76		7.33	4.62	4.53	7.14	5.42	10.29	5.76	10.85	7.45	6.97
	13.1	15.4	15.45	18.1	16.78	18.27	13.49	16.48	16.86	16.41		8.89	5.41	4.34	4.84	4.27	8.97	6.36	9.14	6.61	7.94
	14.36	12.76	16.64	16.8	15.89	19.04	15.53	13.18	14.89	13.87		7.22	4.73	6.03	7.07	8.92	6.21	8.97	7.79	8.12	7.23
	13.54	17.26	18.39	19.73	15.47	18.12	16.74	16.33	13.99	17.07		6.95	4.69	4.92	6.7	7.84	7.63	7.01	6.59	7.49	8.53
	12.48	12.69	14.3	19.74	18.17	18.12	15.02	19.53	14.47	15.46		6.11	4.43	4.95	6.12	7.08	7.42	7.34	11.58	6.09	6.78
	15.95	15.09	14.95	14.77	16.29	15.63	18.31	17.34	17.91	16.54		6.85	6.02	3.36	5.94	8.31	9.96	7.46	8.27	7.31	10.19
	13.95	12.19	16.75	14.85	15.61	17.42	17.38	12.93	18.52	14.84		9.42	5.58	3.02	7.95	6.68	7.1	7.71	11.71	9.33	6.97
	17.93	11.54	14.26	17.37	15.1	17.35	16.55	15.06	16.46	16.85		7.24	7.55	3.84	7.84	4.59	8.63	6.58	7.08	7.19	9.78
	16.17	15.8	16.21	17.73	17.65	16.62	18.57	19.42	13.35	15.25		6.6	6.03	4.06	4.71	4.76	9	5.25	9.2	9.8	6.27
	15.69	12.37	16.71	18.14	16.75	14.45	16.41	14.78	16.78	13.63		6.99	4.95	6.3	6.45	6.01	9.06	5.23	6.92	6.71	8.72
	14.85	14.07	12.92	17.23	16.84	18.56	18.1	16.96	15.13	14.87		7.68	5.93	5.38	4.31	4.17	9.45	7.59	7.38	10.08	8.46
	15.6	15.81	14.02	18.84	17.36	16.5	13.21	14.34	15.82	13.35		6.11	5.45	4.25	6.13	6.76	8.75	8.29	6.11	6.35	6.49
	17.3	15.19	13.93	17.02	16.73	18.4	18.89	19.84	14.86	13.63		5.93	7.37	4.89	7.69	5.8	6.51	6.93	11.08	8.57	6.08
	12.65	13.62	14.2	19.38	17.05	18.56	15.02	17.17	16.54	14.03		6.68	5.06	5.53	7.07	5.28	7.15	8.55	10.45	7.27	6.59
	12.51	13.35	15.06	14.69	16.11	16.7	16.24	17.92	13.56	12.77		6.54	4.02	4.08	7.12	5.49	6.9	8.54	11.7	6.45	6.55
	16.02	13.31	15.17	19.18	18.45	15.96	12.52	15.76	14.35	16.12		7.69	6.45	3.63	6.46	6.52	7.06	7.65	5.67	8.9	7.72
	14.54	11.57	14.42	16.66	14.98	18.26	17.33	19.66	15.61	17.04		7.54	5.63	5.01	4.81	9.05	6.92	8.2	10.91	7.01	9.79
	15.48	13.07	12.34	17.55	15.56	14.1	16.69	15.92	14.21	11.72		7.28	6.28	4.3	5.38	8.45	8.29	9.08	6.3	10.03	7.06
	13.83	13.1	18.06	18.73	16.51	13.27	17.3	19.11	16.32	11.96		7.21	4.73	5.22	4.68	5.75	7.57	10.39	8.46	9	6.91
	15.77	16.13	17.9	15.85	18.35	17.66	14.14	15.83	17.07	13.63		7.87	4.06	4.87	8.91	5.08	9.27	5.95	7.14	7.63	9.6
	11.47	13.01	15.34	18.77	16.65	13.43	16.83	18.47	18.25	11.55		8.5	4.5	3.74	5.33	7.71	9.27	7.94	6.9	7.98	10.88
	13.57	11.78	15.79	15.72	17.16	14.23	14.73	18.1	18.4	15.58		9.15	4.6	4.38	6.85	9.54	6.53	7.25	6.69	9.28	7.54
	13.72	13.66	14.75	19.04	19.96	16.87	17.71	15.09	16.54	14.52		7.83	5.68	6.05	7.68	7.46	8.14	7.45	8.46	8.17	7.8
	11.75	15.03	12.09	19.15	18.48	14.76	15.29	16.61	14.88	11.21		8.76	4.92	4.06	4.58	6.16	8.93	6.38	7.65	6.93	6.78
	12.83	14.49	16.33	14.21	16.71	17.3	17.13	15.94	18.32	11.79		7.51	5.78	5.03	6.3	8.25	7.46	6.85	5.97	6.31	8.46
	13.67	12.35	18.51	18.78	14.9	17.04	16.33	16.28	12.99	17.16		7.79	7.34	3.47	7.99	6.8	9.39	6.97	7.87	7.02	6.26
	15.74	11.53	14.71	16.81	18.73	14.42	14.2	17.38	13.12	14.89		8.65	6.27	5.64	7.6	8.18	8.09	8.24	6.38	7.28	9.6
	17.52	13.38	15.49	18.44	15.77	17.03	12.82	16.92	18.15	13.61		7.04	5.36	4.22	6.33	9.27	7.37	9.27	7.21	8.6	9.59
	15.97	13	15.72	15.6	15.33	14.01	16.32	19.58	17.74	13.76		7.88	7.8	3.85	6.85	5.7	9.68	8.3	7.84	7.48	9.35
	13.73	12.01	16.33	16.59	17.65	19.03	12.12	13.96	17.27	14.94		6.95	7.28	4.5	6.83	8.33	7.85	6.41	8.97	9.18	7.07
	14.21	11.12	15.93	17.97	18.2	15.96	17.64	19.02	16.91	12.47		6.75	7.46	3.21	5.86	8.91	7.74	8.64	7.82	7.71	7.32
	11.55	13.34	16.81	14.06	15.89	13.56	15.59	16.78	14.88	13.19		6.93	6.84	4.61	7.13	6.16	6.84	10.92	6.48	6.74	11.13
	11.03	13.23	15.91	16.24	17.34	18.45	15.44	12.16	16.75	13.88		6.56	4.91	3.1	6.95	6.46	6.94	8.63	7.87	9.25	7.45
	13.39	14.1	16.21	17.48	16.94	17.29	17.5	16.36	15.4	17.97		7.58	5.66	4.26	4.79	4.19	7.94	7.53	6.36	9.82	7.47
	14.71	15.71	14.75	19.1	16.07	14.51	16.81	12.98	12.93			6.93	6.22	3.72	4.49	6.5	8.5	7.26	7.82	8.02	10.39
	15.88	13.41	16.39	16.51	17.79	19.91	12.33	16.55	15.76			8.93	4.89	5.48	7.09	6.35	7.67	5.42	6.23	6.54	7.36
	12.67	17.03	11.69	19.03	14.47	17.82	12.9	13.74	17.48			6.93	5.2	6.77	7.47	6.25	8.21	7.48	7.69	6.41	7.87
	14.17	13.58	15.96	14.82	14.6	19.3	14.32	12.92				9.24	5.7	4.66	5.39	6.61	6.47	5.93	7.37	7.9	7
	13.3	13.7	12.25	15.13		18.78	13.53	17.22				9.47	4.83	5.27	6.31	4.67	9.89	6.2	5.73	8.57	8.03
	15.07	13.43	17.63			16.89	14.52	14.25				6.76	7.87	4.19	6.87	8.75	8.77	5.22	5.94	7.83	7.36
	12.41	14.77	16.75			16.91	14.65					8.48	5.82	4.02	7.31	6.34	9.5	8.39	7.14	10.26	9.02
	12.3	14.07	17.66			18.22	13.05					7.42	6.96	3.85		6.2	8.59	8.33	9.69	7.11	6.79
	12.84	14.39	14.27			17.19	15.87					7.89	6.82	5.27		7.9	10.23	7.31	6.56	8.12	6.69
			16.81			15.54	16.07						6.01	4.8		8.87	10.37	7.01	7.37	7.08
			16.4			19.15	15.83						6.13	5.34		6.36	6.94	7.4	8.13	6.66
			15.5			19.2	17.57						6.19	5.38			7.94	8.22	8.14	6.76
			12.71			17.19	15.42										8.5	9.83	5.78
						18.43											7.67	5.88	6.64
						15.64											8.21	8.44	7.8
						15.79											6.47	8.47
						17.9											9.89
						16.11											8.77
																	9.5
																	8.59
																	10.23
																	10.37

## Sheet: Fig. 4b
Fig. 4b TBR gene expression level (relative to EF1a%)
			Control	High Zn
		TBR_Eds-1-11	1.12181	1.40331
		TBR_Eds-1-11	0.882907	0.887201
		TBR_Eds-1-11	1.00963	1.10906
		TBR_Eds-1-16	0.913409	1.21405
		TBR_Eds-1-16	0.858466	1.01701
		TBR_Eds-1-16	0.746044	0.932925
		TBR_Vår2-6-17	1.68568	1.84975
		TBR_Vår2-6-17	1.8504	2.00671
		TBR_Vår2-6-17	1.50039	2.1094
		TBR_Vår2-6-18	1.44677	1.97703
		TBR_Vår2-6-18	1.54203	1.87038
		TBR_Vår2-6-18	1.33314	1.67114

## Sheet: Fig. 4d
Fig. 4d Fluorescence intensity (a.u.)
			Control	High Zn
		TBR_Eds-1-11	86.807	80.358
		TBR_Eds-1-11	90.24	91.501
		TBR_Eds-1-11	79.634	84.209
		TBR_Eds-1-11	84.94	70.025
		TBR_Eds-1-11	87.71	78.617
		TBR_Eds-1-11	87.08	78.764
		TBR_Eds-1-11	92.483	81.082
		TBR_Eds-1-11	82.345	83.149
		TBR_Eds-1-11	77.082	70.418
		TBR_Eds-1-11	87.347	74.639
		TBR_Eds-1-11	92.733	86.999
		TBR_Eds-1-16	82.436	86.868
		TBR_Eds-1-16	88.094	86.552
		TBR_Eds-1-16	87.815	65.983
		TBR_Eds-1-16	92.317	66.928
		TBR_Eds-1-16	97.08	73.389
		TBR_Eds-1-16	107.721	73.673
		TBR_Eds-1-16	101.103	78.38
		TBR_Eds-1-16	97.631	88.943
		TBR_Eds-1-16	97.542	88.631
		TBR_Eds-1-16	99.503	95.896
		TBR_Eds-1-16	91.254	85.524
		TBR_Eds-1-16	80.805	90.949
		TBR_Eds-1-16	88.803
		TBR_Eds-1-16	101.357
		TBR_Vår2-6-17	125.634	119.639
		TBR_Vår2-6-17	121.776	111.311
		TBR_Vår2-6-17	111.412	102.168
		TBR_Vår2-6-17	123.074	112.62
		TBR_Vår2-6-17	120.944	99.992
		TBR_Vår2-6-17	126.061	114.331
		TBR_Vår2-6-17	121.407	114.803
		TBR_Vår2-6-17	108.431	114.468
		TBR_Vår2-6-17	122.332	121.308
		TBR_Vår2-6-17	119.967	112.938
		TBR_Vår2-6-17		114.141
		TBR_Vår2-6-18	111.581	115.627
		TBR_Vår2-6-18	124.46	111.332
		TBR_Vår2-6-18	120.349	111.652
		TBR_Vår2-6-18	100.262	116.78
		TBR_Vår2-6-18	116.206	113.78
		TBR_Vår2-6-18	107.863	103.684
		TBR_Vår2-6-18	111.746	120.083
		TBR_Vår2-6-18	114.852	111.789
		TBR_Vår2-6-18	113.351	107.359
		TBR_Vår2-6-18	105.864	112.515
		TBR_Vår2-6-18	102.215	112.562
		TBR_Vår2-6-18	109.094
		TBR_Vår2-6-18	110.579

## Sheet: Fig. 4e
Fig.4e Western blot analysis
		150									TBR
		100
		70
		50
											Actin
		40
		35
		25
		20
		15

[truncated: 19 more sheets: Fig. 5a, Fig. 5b, Fig. 5c, Fig. 5d, Fig. 6a, Fig.6b, Fig. 7b, Fig. 7d, Supp Fig. 3, Supp Fig. 5b, Supp Fig. 5i, Supp Fig. 6b, Supp Fig.8a, Supp Fig. 8b, Supp Fig. 12a, Supp Fig. 12b, Supp Fig. 17a, Supp Fig. 17b, Supp Fig. 17c]
